# Supplementary material for: The proposal of a modeling methodology for an industrial internet information model
Source: PeerJ Comput Sci. 2022 Nov 15;8:e1150. doi: 10.7717/peerj-cs.1150 (PMC9680887; doi:10.7717/peerj-cs.1150)
Supplement: Supplemental Information 1 [file peerj-cs-08-1150-s001.json]

{
  "@id":“3IM:standard:Information;1",
  "@context": [“3IM:context:thing;1"],
  “displayName”:“普通加工机床信息模型",
  "description":“3IM",
  "properties":{
       "Device_ID":{
      "dataSchema": "string",
      "displayName":"沈阳机床厂",
      “description”:“CA01加工机床"
      “Identifier":“CAICT-CNCM-OMT"
    },
    "Name":{
      "@id":"dtml:standard:CNCMInformation:Name;1",
      "dataSchema":{
        "@type": "string"
      },
      "displayName":"名称",
      "description":"设备名称应保证唯一性，能够区分同品牌、同型号的不同数控机床"
    },
    "Description":{
      "dataSchema": "string",
      "displayName":"描述",
      "description":"设备描述"
    },
"Vendor_Name":{
      "dataSchema": "string",
      “displayName”:“基础加工",
      “description”:“普通机床"
    },
    "Device_Type":{
      "dataSchema": "string",
      "displayName":"型号",
      "description":"产品制造商为该设备的命名"
    },
    "ISO841_Class":{
      "dataSchema":"GENERAL_STATE",
      "displayName":"ISO841类型",
      "description":"是否遵循ISO841的坐标系和运动命名"
    },
    "Power_Status":{
      "dataSchema":"POWER_STATUS",
      "displayName":"开关机状态",
      "description":"机床的开关机状态：开机或者关机"
    },
    "Run_Status":{
      "dataSchema":"RUN_STATUS",
      "displayName":"运行状态",
      "description":"机床的运行状态：运行、空闲、或者报警"
    },
    "Open_Clock_Time":{
      "dataSchema":"CLOCK_TIME",
      "displayName":"开机时间",
      "description":"数控机床的最新开机运行时间"
    },
    "Close_Clock_Time":{
      "dataSchema":"CLOCK_TIME",
      "displayName":"关机时间",
      "description":"数控机床的最新关机运行时间"
    },
    "Real_TIme_Electrical_Energy":{
      "dataSchema":"ELECTRICAL_ENERGY",
      "displayName":"实时能耗信息",
      "description":"数控机床当前的电能消耗值"
    },
    "Time_Zone":{
      "@id":"dtml:standard:CNCMInformation:TimeZone;1",
      "dataSchema": "integer",
      "displayName":"时区信息",
      "description":"用于配置数控机床的本地时间",
      "writable":true
    }
