# Supplementary material for: The proposal of a modeling methodology for an industrial internet information model
Source: PeerJ Comput Sci. 2022 Nov 15;8:e1150. doi: 10.7717/peerj-cs.1150 (PMC9680887; doi:10.7717/peerj-cs.1150)
Supplement: Supplemental Information 2 [file peerj-cs-08-1150-s002.json]

    “@id”:”3IM:standard:CNCMInformation;2”,
    “@context”:[“3IM:context:thing;1”],
    “displayName”:”精密加工数控机床信息模型”,
    “Identifier”:”3IM”,
  "properties":{
"Device_ID":{
      "dataSchema": "string",
      "displayName":"设备ID",
      "description":"设备的唯一标识码，例如数控机床的制造商ID和生产SN号码，系统ID不应超过255个字节；"
    },
    "Name":{
      "@id":"dtml:standard:CNCMInformation:Name;1",
      "dataSchema":{
        "@type": "string"
      },
      "displayName":"名称",
      "description":"设备名称应保证唯一性，能够区分同品牌、同型号的不同数控机床"
    },
    "Description":{
      "dataSchema": "string",
      "displayName":"描述",
      "description":"设备描述"
    },
    "Vendor_Name":{
      "dataSchema": "string",
      "displayName":"制造商名称",
      "description":"制造商名称"
    },
    "Device_Type":{
      "dataSchema": "string",
      "displayName":"沈阳机床厂",
      "description":"CA850高性能机床“
      “Identifier":“CAICT-CNCM-PMT"
    },
    "Device_Type":{
      "dataSchema": "string",
      "displayName":"沈阳机床厂",
      "description":"CAK50高性能机床"
    },
    "ISO841_Class":{
      "dataSchema":"GENERAL_STATE",
      "displayName":"ISO841类型",
      "description":"是否遵循ISO841的坐标系和运动命名"
    },
    "Power_Status":{
      "dataSchema":"POWER_STATUS",
      "displayName":"开关机状态",
      "description":"机床的开关机状态：开机或者关机"
    },
    "Run_Status":{
      "dataSchema":"RUN_STATUS",
      "displayName":"运行状态",
      "description":"机床的运行状态：运行、空闲、或者报警"
    },
    "Open_Clock_Time":{
      "dataSchema":"CLOCK_TIME",
      "displayName":"开机时间",
      "description":"数控机床的最新开机运行时间"
    },
    "Close_Clock_Time":{
      "dataSchema":"CLOCK_TIME",
      "displayName":"关机时间",
      "description":"数控机床的最新关机运行时间"
    },
    "Real_TIme_Electrical_Energy":{
      "dataSchema":"ELECTRICAL_ENERGY",
      "displayName":"实时能耗信息",
      "description":"数控机床当前的电能消耗值"
    },
    "Time_Zone":{
      "@id":"dtml:standard:CNCMInformation:TimeZone;1",
      "dataSchema": "integer",
      "displayName":"时区信息",
      "description":"用于配置数控机床的本地时间",
      "writable":true
    },
"Logistics_Area":{
      "@id":"dtml:standard:CNCMInformation:TimeZone;1",
      "dataSchema": "integer",
      "storage status":"物料调用",
      "description":"物料入库",
      "writable":true
    },
"Logistics_Area":{
      "@id":"dtml:standard:CNCMInformation:TimeZone;1",
      "dataSchema": "integer",
      "storage status":"物料调用",
      "description":"物料出库",
      "writable":true
    },
    "DNC":{
      "@id":"dtml:standard:CNCMInformation:DNC;1",
      "dataSchema": "string",
      "displayName":"DNC支持",
      "description":"配置数控机床的通信接口",
      "writable":true
    }
  },
  "commands": {
    "ncProgramLoad":{
      "displayName":"NC程序加载操作",
      "input":{
        "@type": "object",
        "displayName":"参数：机床编号，程序编号，程序信息",
        "fields":{
           "MACHINE_ID": {
               "@type":"integer",
               "displayName":"机床编号"
           },
          "PROGRAM_ID": {
            "@type":"integer",
            "displayName":"程序编号"
          },
          "PROGRAM": {
            "@type":"string",
            "displayName":"程序信息"
          }
        },
        "required": ["MACHINE_ID","PROGRAM_ID","PROGRAM"]
      },
      "output": {
        "@type": "object",
        "fields": {
          "SUCCESS": {
            "@type": "integer",
            "displayName": "加载是否成功"
          }
        }
      }
    },
    "ncProgramSelect":{
      "displayName":"NC程序选择操作",
      "input":{
        "@type": "object",
        "fields": {
          "MACHINE_ID": {
            "@type": "integer",
            "displayName": "机床编号"
          },
          "PROGRAM_ID": {
            "@type": "integer",
            "displayName": "程序编号"
          },
          "PROGRAM_ADDR": {
            "@type": "integer",
            "displayName": "程序地址"
          }
        }
      },
      "output": {
        "@type": "object",
        "fields": {
          "SUCCESS": {
            "@type": "integer",
            "displayName": "选择是否成功"
          }
        }
      }
    },
    "ncProgramExecute":{
      "displayName":"NC程序执行操作",
      "input":{
        "@type": "object",
        "fields": {
          "MACHINE_ID": {
            "@type": "integer",
            "displayName": "机床编号"
          },
          "PROGRAM_ID": {
            "@type": "integer",
            "displayName": "程序编号"
          },
          "PROGRAM_ADDR": {
            "@type": "integer",
            "displayName": "程序地址"
          }
        }
      },
      "output": {
        "@type": "object",
        "fields": {
          "SUCCESS": {
            "@type":"integer",
            "displayName":"运行是否成功"
          }
        }
      }
    }
  },
  "components":{
    "controller":{
      "reference":"dtml:standard:CNCMInformation:Controller;1",
      "displayName":"数控系统"
    },
    "functionalComponents":{
      "reference":"dtml:standard:CNCMInformation:FunctionalComponents;1",
      "displayName":"功能部件"
    },
    "drive":{
      "reference":"dtml:standard:CNCMInformation:Drive;1",
      "displayName":"伺服驱动"
    },
    "assist":{
      "reference":"dtml:standard:CNCMInformation:Assist;1",
      "displayName":"辅助系统"
      {part1:“冷却系统”
       part2:“电伺服系统”
       part3:“润滑系统”
      }
    }
  },
  "schemas":{
    "GENERAL_STATE":{
      "@type":"enum",
      "enumType":"integer",
      "enumValues":{
        "INACTIVE":{
          "enumValue":0,
          "displayName":"INACTIVE"
        },
        "ACTIVE":{
          "enumValue":1,
          "displayName":"ACTIVE"
        }
      }
    },
    "POWER_STATUS":{
      "@type":"enum",
      "enumType":"integer",
      "enumValues":{
        "POWER_ON":{
          "enumValue":0,
          "displayName":"POWER_ON"
        },
        "POWER_OFF":{
          "enumValue":1,
          "displayName":"POWER_OFF"
        }
      }
    },
    "RUN_STATUS":{
      "@type":"enum",
      "enumType":"integer",
      "enumValues":{
        "AUTO":{
          "enumValue":0,
          "displayName":"AUTO"
        },
        "MANU":{
          "enumValue":1,
          "displayName":"MANU"
        },
        "STOP":{
          "enumValue":2,
          "displayName":"STOP"
        },
        "STANDBY":{
          "enumValue":3,
          "displayName":"STANDBY"
        }
      }
    },
    "CLOCK_TIME":{
      "@type":"dateTime",
      "format": "YYYY-MM-DD hh:mm:ss"
    },
    "ELECTRICAL_ENERGY":{
      "@type":"float"
    }
  }
}
