# Supplementary material for: The proposal of a modeling methodology for an industrial internet information model
Source: PeerJ Comput Sci. 2022 Nov 15;8:e1150. doi: 10.7717/peerj-cs.1150 (PMC9680887; doi:10.7717/peerj-cs.1150)
Supplement: Supplemental Information 3 [file peerj-cs-08-1150-s003.xml]

<?xml version='1.0' encoding='UTF-8'?>
<robot>
    <attribute>
        <id>robotsub10</id>
        <station>sub10</station>
        <manufacture>CAICT</manufacture>
       <description>3IM</description>
        <status>
            <workingfinish datatype="bool">0</workingfinish>
            <program>
                <name datatype="int">1</name>
                <describe>working and crashing</describe>
                <program_type/>
            </program>
            <workingstatus datatype="bool">1</workingstatus>
            <autostatus datatype="bool">1</autostatus>
            <alarm datatype="bool">0</alarm>
            <stop datatype="bool">0</stop>
        </status>
    </attribute>
    <positon>
        <word>
            <word_x datatype="int">0</word_x>
            <word_y datatype="int">0</word_y>
            <word_z datatype="int">0</word_z>世界坐标系</word>
        <tool>
            <tool_x datatype="int">5</tool_x>
            <tool_y datatype="int">6</tool_y>
            <tool_z datatype="int">3</tool_z>工具坐标</tool>
        <workpiece>
            <workpiece_x datatype="int">6</workpiece_x>
            <workpiece_y datatype="int">9</workpiece_y>
            <workpiece_z datatype="int">43</workpiece_z>工件坐标</workpiece>
        <axis>
            <axis1 datatype="int">0</axis1>
            <axis2 datatype="int">2</axis2>
            <axis3 datatype="int">4</axis3>
            <axis4 datatype="int">8</axis4>
            <axis5 datatype="int">16</axis5>
            <axis6 datatype="int">32</axis6>
        </axis>
    </positon>
    <motor>
        <id/>
        <status/>
        <temp/>
        <voltage/>
        <current/>
    </motor>
<timestamp></timestamp>
</robot>
[truncated: 3,794,192 more chars]
